# Supplementary material for: Identifying High-Risk Events for COVID-19 Transmission: Estimating the Risk of Clustering Using Nationwide Data
Source: Viruses. 2023 Feb 6;15(2):456. doi: 10.3390/v15020456 (PMC9967753; doi:10.3390/v15020456)
Supplement: Supplementary file 1 [file viruses-15-00456-s001.zip]

Archive with 1 entries (1 files):
- viruses-2124534-supplementary.pdf
